# Supplementary material for: Non-Canonical Senescence Phenotype in Resistance to CDK4/6 Inhibitors in ER-Positive Breast Cancer
Source: Biomolecules. 2026 Jan 6;16(1):93. doi: 10.3390/biom16010093 (PMC12838639; doi:10.3390/biom16010093)
Supplement: Supplementary file 1 [file biomolecules-16-00093-s001.zip]

Archive with 3 entries (3 files):
- Supplementary Materials_revised version_1-5-2026.pdf
- Supplementary Table S1.xlsx
- Supplementary Table S2.xlsx
