# Supplementary material for: Non-Canonical Senescence Phenotype in Resistance to CDK4/6 Inhibitors in ER-Positive Breast Cancer
Source: Biomolecules. 2026 Jan 6;16(1):93. doi: 10.3390/biom16010093 (PMC12838639; doi:10.3390/biom16010093)
Supplement: Supplementary file 1 [file biomolecules-16-00093-s001.zip › Supplementary Table S1.xlsx]

## Sheet: cytokine-1-6-59-a 2024.06.13_13
	Proteome Profiler Human XL Cytokine Array Kit					Catalog #: ARY022B
2024-06-13		**secreted proteins samples (from culture media after 24hrs serum starvation)
Comment
Date and time of analysis	2024:06:23 12:38:40
Date and time of capture	2024:06:13 13:33:21
Channel	Chemiluminescence	Marker
Method	Chemiluminescence	Colorimetric
Light	None	Upper EPI White
Filter	Through	Through
Exposure time	4 min 29.9 s	Automatic
LCC2-polb		159 membrabe					Lcc2-ctr						ratio		avg	STDEV	t-test
Channel	Lane	Row	Volume	Lane %	Rf		Lane	Row	Volume	Lane %	Rf		ctr	lcc2-polb
Chemiluminescence	1	A	125273	100	0.4583		1	A	233574	100	0.5926		1	0.536331	0.530498	0.00824907	0.000154314
Chemiluminescence	2	A	115047	100	0.5		2	A	219277	100	0.6154		1	0.524665
Chemiluminescence	5	A	4629	100	0.5			A
Chemiluminescence	6	A	6443	100	0.5			A
Chemiluminescence	7	A	48964	100	0.5		7	A	109003	100	0.5833		1	0.449199	0.441864	0.0103728	0.000172652	Angiogenin
Chemiluminescence	8	A	41906	100	0.52		8	A	96440	100	0.5833		1	0.434529
Chemiluminescence	23	A	153903	100	0.56		23	A	200779	100	0.3529		1	0.766529	0.807175	0.0574819	0.0416751
Chemiluminescence	24	A	159721	100	0.6		24	A	188390	100	0.375		1	0.847821
Chemiluminescence	3	B	25652	100	0.35		3	B	19818	100	0.7727		1	1.29438
Chemiluminescence	13	B	91867	100	0.45		13	B	45662	100	0.6818		1	2.01189	1.89139	0.170418	0.0177893	Cystatin C
Chemiluminescence	14	B	96839	100	0.4737		14	B	54684	100	0.6818		1	1.77088
Chemiluminescence	15	B	185853	100	0.5		15	B	199111	100	0.6364		1	0.933414	0.880848	0.0743401	0.151586	Dkk-1
Chemiluminescence	16	B	141159	100	0.5263		16	B	170424	100	0.6364		1	0.828281
Chemiluminescence	21	B	73133	100	0.4211		21	B	47448	100	0.6364		1	1.54133	1.68895	0.208763	0.042972	EMMPRIN
Chemiluminescence	22	B	91707	100	0.3684		22	B	49934	100	0.6364		1	1.83656
Chemiluminescence	13	C	27350	100	0.5833			C	20000				1	1.3675	1.3865	0.0268701	0.00240789	FGF-19
Chemiluminescence	14	C	28110	100	0.5833			C	20000				1	1.4055
Chemiluminescence	19	C	196085	100	0.6818		19	C	119458	100	0.5312		1	1.64146	1.70559	0.0907048	0.00816167	GDF-15
Chemiluminescence	20	C	206894	100	0.6957		20	C	116907	100	0.5312		1	1.76973
Chemiluminescence	11	D	101175	100	0.5769		11	D	137243	100	0.5909		1	0.737196	0.71723	0.0282356	0.00494842	IGFBP-2
Chemiluminescence	12	D	92921	100	0.5769		12	D	133265	100	0.5455		1	0.697265
Chemiluminescence	15	D	26320	100	0.4615			D	20000				1	1.316	1.27275	0.0611647	0.0242342	IL-1α
Chemiluminescence	16	D	24590	100	0.48			D	20000				1	1.2295
Chemiluminescence	19	D	34912	100	0.48			D	20000				1	1.7456	1.81783	0.102142	0.0077092	IL-1ra
Chemiluminescence	20	D	37801	100	0.5			D	20000				1	1.89005
Chemiluminescence	7	E	34227	100	0.6957			E	20000				1	1.71135	1.611	0.141916	0.0259299	IL-8
Chemiluminescence	8	E	30213	100	0.7391			E	20000				1	1.51065
Chemiluminescence	21	E	43233	100	0.5652		21	E	30676	100	0.5		1	1.40934	1.38149	0.0393852	0.00528699	IL-17A
Chemiluminescence	22	E	44432	100	0.4783		22	E	32824	100	0.5		1	1.35364
Chemiluminescence	23	E	21340	100	0.5217			E
Chemiluminescence	7	F	34159	100	0.5833			F	20000				1	1.70795	1.70985	0.00268701	7.16423e-06	IL-24
Chemiluminescence	8	F	34235	100	0.5			F	20000				1	1.71175
Chemiluminescence	9	F	28654	100	0.5			F	20000				1	1.4327	1.48313	0.0713117	0.0107188	IL-27
Chemiluminescence	10	F	30671	100	0.4783			F	20000				1	1.53355
Chemiluminescence	11	F	26398	100	0.4783			F	20000				1	1.3199	1.38112	0.0865852	0.0248483	IL-31
Chemiluminescence	12	F	28847	100	0.4348			F	20000				1	1.44235
Chemiluminescence	13	F	26367	100	0.4545			F	20000				1	1.31835
Chemiluminescence	5	G	54548	100	0.625			G	20000				1	2.7274	2.77168	0.0626143	0.000623939	Lipocalin-2
Chemiluminescence	6	G	56319	100	0.625			G	20000				1	2.81595
Chemiluminescence	13	G	75969	100	0.5		13	G	70410	100	0.6429		1	1.07895	1.09708	0.0256412	0.0331539	MIF
Chemiluminescence	14	G	80911	100	0.52		14	G	72552	100	0.6429		1	1.11521
Chemiluminescence	21	G	28213	100	0.56			G	20000				1	1.41065	1.5263	0.163554	0.0450486	MIP-3β
Chemiluminescence	22	G	32839	100	0.64			G	20000				1	1.64195
Chemiluminescence	23	G	104475	100	0.64		23	G	27855	100	0.3448		1	3.75067	4.0998	0.493747	0.0124492	MMP-9
Chemiluminescence	24	G	103331	100	0.68		24	G	23226	100	0.3103		1	4.44894
Chemiluminescence	5	H	130920	100	0.5417		5	H	55786	100	0.6296		1	2.34683	2.3469	0.000111923	3.45254e-09	PDGF-AA
Chemiluminescence	6	H	130213	100	0.5833		6	H	55481	100	0.6296		1	2.34698
Chemiluminescence	7	H	96637	100	0.6087		7	H	46549	100	0.6296		1	2.07603	2.08054	0.00638798	1.74743e-05	PDGF-AB/BB
Chemiluminescence	8	H	85769	100	0.6087		8	H	41135	100	0.6538		1	2.08506
Chemiluminescence	15	H	114502	100	0.6087			H	20000				1	5.7251	5.49118	0.33082	0.00270191	RANTES
Chemiluminescence	16	H	105145	100	0.6087			H	20000				1	5.25725
Chemiluminescence	19	H	31514	100	0.5909			H	20000				1	1.5757	1.52723	0.068554	0.00834793	Relaxin-2
Chemiluminescence	20	H	29575	100	0.6364			H	20000				1	1.47875
Chemiluminescence	21	H	33075	100	0.5455			H	20000				1	1.65375	1.7977	0.203576	0.0310555	Resistin
Chemiluminescence	22	H	38833	100	0.5909			H	20000				1	1.94165
Chemiluminescence	23	H	41520	100	0.5		23	H	26095	100	0.3043		1	1.59111	1.51977	0.100896	0.0183248	SDF-1α
Chemiluminescence	24	H	36225	100	0.5455		24	H	25010	100	0.3182		1	1.44842
Chemiluminescence	1	I	188558	100	0.5714			I	20000				1	9.4279	9.42735	0.000777817	4.25935e-09	Serpin E1
Chemiluminescence	2	I	188536	100	0.5862			I	20000				1	9.4268
Chemiluminescence	5	I	30153	100	0.5517			I	20000				1	1.50765	1.49775	0.0140007	0.000395358	ST2
Chemiluminescence	6	I	29757	100	0.5714			I	20000				1	1.48785
Chemiluminescence	9	I	159760	100	0.6		9	I	148305	100	0.72		1	1.07724	1.11564	0.0543088	0.0948476	TFF3
Chemiluminescence	10	I	172960	100	0.6207		10	I	149873	100	0.72		1	1.15404
Chemiluminescence	11	I	49906	100	0.5517		11	I	32956	100	0.72		1	1.51432	1.46262	0.0731245	0.0122634	TfR
Chemiluminescence	12	I	38673	100	0.6333		12	I	27410	100	0.72		1	1.41091
Chemiluminescence	13	I	37120	100	0.5862			I
Chemiluminescence	14	I	42109	100	0.6			I
Chemiluminescence	15	I	56040	100	0.6		15	I	36409	100	0.6		1	1.53918	1.57498	0.0506222	0.00385335	Thrombospondin-1
Chemiluminescence	16	I	51237	100	0.5517		16	I	31809	100	0.6		1	1.61077
Chemiluminescence	19	I	60001	100	0.5161		19	I	25682	100	0.5769		1	2.33631	2.22563	0.156517	0.00805566	uPAR
Chemiluminescence	20	I	60492	100	0.5333		20	I	28602	100	0.5769		1	2.11496
Chemiluminescence	21	I	294076	100	0.4839		21	I	151460	100	0.4		1	1.94161	1.9542	0.0178114	0.00017417	VEGF
Chemiluminescence	22	I	305660	100	0.4839		22	I	155410	100	0.4		1	1.9668
		ctr	lcc2-polb	STDEV
		1	0.441864	0.0103728	Angiogenin
		1	1.89139	0.170418	Cystatin C
		1	0.880848	0.0743401	Dkk-1
		1	1.68895	0.208763	EMMPRIN
		1	2.773	0.0537401	FGF-19
		1	1.70559	0.0907048	GDF-15
		1	0.71723	0.0282356	IGFBP-2
		1	1.27275	0.0611647	IL-1α
		1	1.81783	0.102142	IL-1ra
		1	1.611	0.141916	IL-8
		1	1.38149	0.0393852	IL-17A
		1	1.70985	0.00268701	IL-24
		1	1.48313	0.0713117	IL-27
		1	1.38112	0.0865852	IL-31
		1	2.77168	0.0626143	Lipocalin-2
		1	1.09708	0.0256412	MIF
		1	1.5263	0.163554	MIP-3β
		1	4.0998	0.493747	MMP-9
		1	2.3469	0.000111923	PDGF-AA
		1	2.08054	0.00638798	PDGF-AB/BB
		1	5.49118	0.33082	RANTES
		1	1.52723	0.068554	Relaxin-2
		1	1.7977	0.203576	Resistin
		1	1.51977	0.100896	SDF-1α
		1	9.42735	0.000777817	Serpin E1
		1	1.49775	0.0140007	ST2
		1	1.11564	0.0543088	TFF3
		1	1.46262	0.0731245	TfR
		1	1.57498	0.0506222	Thrombospondin-1
		1	2.22563	0.156517	uPAR
		1	1.9542	0.0178114	VEGF

## Sheet: Graphpad
Supplementary Table S1. Quantification of proteins in Proteome Profiler Array Human XL Cytokine Array Kit (Bio-Techne/R&D Systems, #ARY022B), palbocilib-resistant 2PR and LCC2 control
LCC2-polb		159 membrabe					Lcc2-ctr						ratio		avg	STDEV	t-test
Channel	Lane	Row	Volume	Lane %	Rf		Lane	Row	Volume	Lane %	Rf		ctr	lcc2-polb
Chemiluminescence	1	A	125273	100	0.4583		1	A	233574	100	0.5926		1	0.536331	0.530498	0.00824907	0.000154314
Chemiluminescence	2	A	115047	100	0.5		2	A	219277	100	0.6154		1	0.524665
Chemiluminescence	5	A	4629	100	0.5			A
Chemiluminescence	6	A	6443	100	0.5			A
Chemiluminescence	7	A	48964	100	0.5		7	A	109003	100	0.5833		1	0.449199	0.441864	0.0103728	0.000172652	Angiogenin
Chemiluminescence	8	A	41906	100	0.52		8	A	96440	100	0.5833		1	0.434529
Chemiluminescence	23	A	153903	100	0.56		23	A	200779	100	0.3529		1	0.766529	0.807175	0.0574819	0.0416751
Chemiluminescence	24	A	159721	100	0.6		24	A	188390	100	0.375		1	0.847821
Chemiluminescence	3	B	25652	100	0.35		3	B	19818	100	0.7727		1	1.29438
Chemiluminescence	13	B	91867	100	0.45		13	B	45662	100	0.6818		1	2.01189	1.89139	0.170418	0.0177893	Cystatin C
Chemiluminescence	14	B	96839	100	0.4737		14	B	54684	100	0.6818		1	1.77088
Chemiluminescence	15	B	185853	100	0.5		15	B	199111	100	0.6364		1	0.933414	0.880848	0.0743401	0.151586	Dkk-1
Chemiluminescence	16	B	141159	100	0.5263		16	B	170424	100	0.6364		1	0.828281
Chemiluminescence	21	B	73133	100	0.4211		21	B	47448	100	0.6364		1	1.54133	1.68895	0.208763	0.042972	EMMPRIN
Chemiluminescence	22	B	91707	100	0.3684		22	B	49934	100	0.6364		1	1.83656
Chemiluminescence	13	C	27350	100	0.5833			C	20000				1	1.3675	1.3865	0.0268701	0.00240789	FGF-19
Chemiluminescence	14	C	28110	100	0.5833			C	20000				1	1.4055
Chemiluminescence	19	C	196085	100	0.6818		19	C	119458	100	0.5312		1	1.64146	1.70559	0.0907048	0.00816167	GDF-15
Chemiluminescence	20	C	206894	100	0.6957		20	C	116907	100	0.5312		1	1.76973
Chemiluminescence	11	D	101175	100	0.5769		11	D	137243	100	0.5909		1	0.737196	0.71723	0.0282356	0.00494842	IGFBP-2
Chemiluminescence	12	D	92921	100	0.5769		12	D	133265	100	0.5455		1	0.697265
Chemiluminescence	15	D	26320	100	0.4615			D	20000				1	1.316	1.27275	0.0611647	0.0242342	IL-1α
Chemiluminescence	16	D	24590	100	0.48			D	20000				1	1.2295
Chemiluminescence	19	D	34912	100	0.48			D	20000				1	1.7456	1.81783	0.102142	0.0077092	IL-1ra
Chemiluminescence	20	D	37801	100	0.5			D	20000				1	1.89005
Chemiluminescence	7	E	34227	100	0.6957			E	20000				1	1.71135	1.611	0.141916	0.0259299	IL-8
Chemiluminescence	8	E	30213	100	0.7391			E	20000				1	1.51065
Chemiluminescence	21	E	43233	100	0.5652		21	E	30676	100	0.5		1	1.40934	1.38149	0.0393852	0.00528699	IL-17A
Chemiluminescence	22	E	44432	100	0.4783		22	E	32824	100	0.5		1	1.35364
Chemiluminescence	23	E	21340	100	0.5217			E
Chemiluminescence	7	F	34159	100	0.5833			F	20000				1	1.70795	1.70985	0.00268701	7.16423e-06	IL-24
Chemiluminescence	8	F	34235	100	0.5			F	20000				1	1.71175
Chemiluminescence	9	F	28654	100	0.5			F	20000				1	1.4327	1.48313	0.0713117	0.0107188	IL-27
Chemiluminescence	10	F	30671	100	0.4783			F	20000				1	1.53355
Chemiluminescence	11	F	26398	100	0.4783			F	20000				1	1.3199	1.38112	0.0865852	0.0248483	IL-31
Chemiluminescence	12	F	28847	100	0.4348			F	20000				1	1.44235
Chemiluminescence	13	F	26367	100	0.4545			F	20000				1	1.31835
Chemiluminescence	5	G	54548	100	0.625			G	20000				1	2.7274	2.77168	0.0626143	0.000623939	Lipocalin-2
Chemiluminescence	6	G	56319	100	0.625			G	20000				1	2.81595
Chemiluminescence	13	G	75969	100	0.5		13	G	70410	100	0.6429		1	1.07895	1.09708	0.0256412	0.0331539	MIF
Chemiluminescence	14	G	80911	100	0.52		14	G	72552	100	0.6429		1	1.11521
Chemiluminescence	21	G	28213	100	0.56			G	20000				1	1.41065	1.5263	0.163554	0.0450486	MIP-3β
Chemiluminescence	22	G	32839	100	0.64			G	20000				1	1.64195
Chemiluminescence	23	G	104475	100	0.64		23	G	27855	100	0.3448		1	3.75067	4.0998	0.493747	0.0124492	MMP-9
Chemiluminescence	24	G	103331	100	0.68		24	G	23226	100	0.3103		1	4.44894
Chemiluminescence	5	H	130920	100	0.5417		5	H	55786	100	0.6296		1	2.34683	2.3469	0.000111923	3.45254e-09	PDGF-AA
Chemiluminescence	6	H	130213	100	0.5833		6	H	55481	100	0.6296		1	2.34698
Chemiluminescence	7	H	96637	100	0.6087		7	H	46549	100	0.6296		1	2.07603	2.08054	0.00638798	1.74743e-05	PDGF-AB/BB
Chemiluminescence	8	H	85769	100	0.6087		8	H	41135	100	0.6538		1	2.08506
Chemiluminescence	15	H	114502	100	0.6087			H	20000				1	5.7251	5.49118	0.33082	0.00270191	RANTES
Chemiluminescence	16	H	105145	100	0.6087			H	20000				1	5.25725
Chemiluminescence	19	H	31514	100	0.5909			H	20000				1	1.5757	1.52723	0.068554	0.00834793	Relaxin-2
Chemiluminescence	20	H	29575	100	0.6364			H	20000				1	1.47875
Chemiluminescence	21	H	33075	100	0.5455			H	20000				1	1.65375	1.7977	0.203576	0.0310555	Resistin
Chemiluminescence	22	H	38833	100	0.5909			H	20000				1	1.94165
Chemiluminescence	23	H	41520	100	0.5		23	H	26095	100	0.3043		1	1.59111	1.51977	0.100896	0.0183248	SDF-1α
Chemiluminescence	24	H	36225	100	0.5455		24	H	25010	100	0.3182		1	1.44842
Chemiluminescence	1	I	188558	100	0.5714			I	20000				1	9.4279	9.42735	0.000777817	4.25935e-09	Serpin E1
Chemiluminescence	2	I	188536	100	0.5862			I	20000				1	9.4268
Chemiluminescence	5	I	30153	100	0.5517			I	20000				1	1.50765	1.49775	0.0140007	0.000395358	ST2
Chemiluminescence	6	I	29757	100	0.5714			I	20000				1	1.48785
Chemiluminescence	9	I	159760	100	0.6		9	I	148305	100	0.72		1	1.07724	1.11564	0.0543088	0.0948476	TFF3
Chemiluminescence	10	I	172960	100	0.6207		10	I	149873	100	0.72		1	1.15404
Chemiluminescence	11	I	49906	100	0.5517		11	I	32956	100	0.72		1	1.51432	1.46262	0.0731245	0.0122634	TfR
Chemiluminescence	12	I	38673	100	0.6333		12	I	27410	100	0.72		1	1.41091
Chemiluminescence	13	I	37120	100	0.5862			I
Chemiluminescence	14	I	42109	100	0.6			I
Chemiluminescence	15	I	56040	100	0.6		15	I	36409	100	0.6		1	1.53918	1.57498	0.0506222	0.00385335	Thrombospondin-1
Chemiluminescence	16	I	51237	100	0.5517		16	I	31809	100	0.6		1	1.61077
Chemiluminescence	19	I	60001	100	0.5161		19	I	25682	100	0.5769		1	2.33631	2.22563	0.156517	0.00805566	uPAR
Chemiluminescence	20	I	60492	100	0.5333		20	I	28602	100	0.5769		1	2.11496
Chemiluminescence	21	I	294076	100	0.4839		21	I	151460	100	0.4		1	1.94161	1.9542	0.0178114	0.00017417	VEGF
Chemiluminescence	22	I	305660	100	0.4839		22	I	155410	100	0.4		1	1.9668
		ctr	lcc2-polb	STDEV
		1	0.441864	0.0103728	Angiogenin
		1	1.89139	0.170418	Cystatin C
		1	0.880848	0.0743401	Dkk-1
		1	1.68895	0.208763	EMMPRIN
		1	2.773	0.0537401	FGF-19
		1	1.70559	0.0907048	GDF-15
		1	0.71723	0.0282356	IGFBP-2
		1	1.27275	0.0611647	IL-1α
		1	1.81783	0.102142	IL-1ra
		1	1.611	0.141916	IL-8
		1	1.38149	0.0393852	IL-17A
		1	1.70985	0.00268701	IL-24
		1	1.48313	0.0713117	IL-27
		1	1.38112	0.0865852	IL-31
		1	2.77168	0.0626143	Lipocalin-2
		1	1.09708	0.0256412	MIF
		1	1.5263	0.163554	MIP-3β
		1	4.0998	0.493747	MMP-9
		1	2.3469	0.000111923	PDGF-AA
		1	2.08054	0.00638798	PDGF-AB/BB
		1	5.49118	0.33082	RANTES
		1	1.52723	0.068554	Relaxin-2
		1	1.7977	0.203576	Resistin
		1	1.51977	0.100896	SDF-1α
		1	9.42735	0.000777817	Serpin E1
		1	1.49775	0.0140007	ST2
		1	1.11564	0.0543088	TFF3
		1	1.46262	0.0731245	TfR
		1	1.57498	0.0506222	Thrombospondin-1
		1	2.22563	0.156517	uPAR
		1	1.9542	0.0178114	VEGF
