# Supplementary material for: Non-Canonical Senescence Phenotype in Resistance to CDK4/6 Inhibitors in ER-Positive Breast Cancer
Source: Biomolecules. 2026 Jan 6;16(1):93. doi: 10.3390/biom16010093 (PMC12838639; doi:10.3390/biom16010093)
Supplement: Supplementary file 1 [file biomolecules-16-00093-s001.zip › Supplementary Table S2.xlsx]

## Sheet: cytokine-1-6-59-a 2024.06.13_13
Supplementary Table S2. Quantification of proteins in Proteome Profiler Array Human XL Cytokine Array Kit (Bio-Techne/R&D Systems, #ARY022B), abemaciclib-resistant 2AR and LCC2 control
	Proteome Profiler Human XL Cytokine Array Kit					Catalog #: ARY022B
2024-06-13		**secreted proteins samples (from culture media after 24hrs serum starvation)
Comment
Date and time of analysis	2024:06:23 12:38:40
Date and time of capture	2024:06:13 13:33:21
Channel	Chemiluminescence	Marker
Method	Chemiluminescence	Colorimetric
Light	None	Upper EPI White
Filter	Through	Through
Exposure time	4 min 29.9 s	Automatic
LCC2-abe		U0158 membrabe					Lcc2-ctr						ratio		avg	STDEV	t-test
Channel	Lane	Row	Volume	Lane %	Rf		Lane	Row	Volume	Lane %	Rf		ctr	lcc2-abe
Chemiluminescence	1	A	173290	100			1	A	233574	100	0.5926		1	0.741906	0.785317	0.0613923	0.0385404
Chemiluminescence	2	A	181721	100			2	A	219277	100	0.6154		1	0.828728
Chemiluminescence	5	A						A
Chemiluminescence	6	A						A
Chemiluminescence	7	A	20000	100			7	A	109003	100	0.5833		1	0.183481	0.195432	0.016901	0.00022056	Angiogenin
Chemiluminescence	8	A	20000	100			8	A	96440	100	0.5833		1	0.207383
Chemiluminescence	23	A	195712	100			23	A	200779	100	0.3529		1	0.974763	1.02628	0.0728514	0.660703
Chemiluminescence	24	A	203045	100			24	A	188390	100	0.375		1	1.07779
Chemiluminescence	3	B	21183						20000				1	1.05915	1.13828	0.1119	0.222653	CD40 ligand
	4	B	24348						20000				1	1.2174
Chemiluminescence	13	B	22807	100	0.45		13	B	45662	100	0.6818		1	0.499474	0.478223	0.0300545	0.00165477	Cystatin C
Chemiluminescence	14	B	24989	100	0.4737		14	B	54684	100	0.6818		1	0.456971
Chemiluminescence	15	B	35774	100	0.5		15	B	199111	100	0.6364		1	0.179669	0.188975	0.0131616	0.000131654	Dkk-1
Chemiluminescence	16	B	33792	100	0.5263		16	B	170424	100	0.6364		1	0.198282
Chemiluminescence	21	B	33166	100	0.4211		21	B	47448	100	0.6364		1	0.698997	0.681056	0.025372	0.00314918	EMMPRIN
Chemiluminescence	22	B	33112	100	0.3684		22	B	49934	100	0.6364		1	0.663115
Chemiluminescence	13	C
Chemiluminescence	14	C
	18	C	32310						20000
Chemiluminescence	19	C	133587	100	0.6818		19	C	119458	100	0.5312		1	1.11828	1.08878	0.0417118	0.0949162	GDF-15
Chemiluminescence	20	C	123838	100	0.6957		20	C	116907	100	0.5312		1	1.05929
Chemiluminescence	11	D	45822	100	0.5769		11	D	137243	100	0.5909		1	0.333875	0.338284	0.00623539	4.43941e-05	IGFBP-2
Chemiluminescence	12	D	45669	100	0.5769		12	D	133265	100	0.5455		1	0.342693
Chemiluminescence	15	D	24326						20000				1	1.2163	1.176	0.0569928	0.0486373	IL-1α
Chemiluminescence	16	D	22714						20000				1	1.1357
Chemiluminescence	19	D
Chemiluminescence	20	D
Chemiluminescence	7	E
Chemiluminescence	8	E
Chemiluminescence	21	E	26691	100	0.5652		21	E	30676	100	0.5		1	0.870094	0.857314	0.0180732	0.00792669	IL-17A
Chemiluminescence	22	E	27721	100	0.4783		22	E	32824	100	0.5		1	0.844534
Chemiluminescence	23	E	20042
Chemiluminescence	7	F
Chemiluminescence	8	F
Chemiluminescence	9	F
Chemiluminescence	10	F
Chemiluminescence	11	F
Chemiluminescence	12	F
Chemiluminescence	13	F	23333						20000				1	1.16665	1.1666	7.65988e-05	1.05703e-07	IL-32
Chemiluminescence	14	F	23332	100					20001				1	1.16654
Chemiluminescence	5	G
Chemiluminescence	6	G
Chemiluminescence	13	G	54465	100	0.5		13	G	70410	100	0.6429		1	0.773541	0.737085	0.0515567	0.0186895	MIF
Chemiluminescence	14	G	50832	100	0.52		14	G	72552	100	0.6429		1	0.700629
Chemiluminescence	21	G	25499
Chemiluminescence	22	G	27351
Chemiluminescence	23	G	31592	100	0.64		23	G	27855	100	0.3448		1	1.13416	1.22931	0.134566	0.137535	MMP-9
Chemiluminescence	24	G	30762	100	0.68		24	G	23226	100	0.3103		1	1.32446
Chemiluminescence	5	H	23896	100	0.5417		5	H	55786	100	0.6296		1	0.428351	0.428952	0.000849419	1.10629e-06	PDGF-AA
Chemiluminescence	6	H	23832	100	0.5833		6	H	55481	100	0.6296		1	0.429552
Chemiluminescence	7	H	20000	100	0.6087		7	H	46549	100	0.6296		1	0.429655	0.457929	0.0399863	0.00270965	PDGF-AB/BB
Chemiluminescence	8	H	20000	100	0.6087		8	H	41135	100	0.6538		1	0.486204
Chemiluminescence	15	H
Chemiluminescence	16	H
Chemiluminescence	19	H	26796	100	0.5909			H	20000				1	1.3398	1.38785	0.067953	0.0150037	Relaxin-2
Chemiluminescence	20	H	28718	100	0.6364			H	20000				1	1.4359
Chemiluminescence	21	H	26682	100	0.5455			H	20000				1	1.3341	1.364	0.042285	0.00667992	Resistin
Chemiluminescence	22	H	27878	100	0.5909			H	20000				1	1.3939
Chemiluminescence	23	H	22995	100	0.5		23	H	26095	100	0.3043		1	0.881203	0.897959	0.0236957	0.0259187	SDF-1α
Chemiluminescence	24	H	22877	100	0.5455		24	H	25010	100	0.3182		1	0.914714
Chemiluminescence	1	I	20000	100	0.5714			I	20000				1	1	1	0	#DIV/0!	Serpin E1
Chemiluminescence	2	I	20000	100	0.5862			I	20000				1	1
Chemiluminescence	5	I
Chemiluminescence	6	I
Chemiluminescence	9	I	120572	100	0.6		9	I	148305	100	0.72		1	0.813	0.800354	0.0178851	0.00398863	TFF3
Chemiluminescence	10	I	118056	100	0.6207		10	I	149873	100	0.72		1	0.787707
Chemiluminescence	11	I	20000	100	0.5517		11	I	32956	100	0.72		1	0.60687	0.668265	0.0868263	0.0325873	TfR
Chemiluminescence	12	I	20000	100	0.6333		12	I	27410	100	0.72		1	0.729661
Chemiluminescence	13	I		100	0.5862			I
Chemiluminescence	14	I		100	0.6			I
Chemiluminescence	15	I	20000	100	0.6		15	I	36409	100	0.6		1	0.549315	0.589034	0.0561712	0.00921197	Thrombospondin-1
Chemiluminescence	16	I	20000	100	0.5517		16	I	31809	100	0.6		1	0.628753
Chemiluminescence	19	I	23942						20000
Chemiluminescence	20	I	25005						20000
Chemiluminescence	21	I	42026	100	0.4839		21	I	151460	100	0.4		1	0.277473	0.273573	0.00551461	2.88136e-05	VEGF
Chemiluminescence	22	I	41910	100	0.4839		22	I	155410	100	0.4		1	0.269674
			ctr	lcc2-abe	STDEV
			1	0.195432	0.016901	Angiogenin
			1	1.13828	0.1119	CD40 ligand
			1	0.478223	0.0300545	Cystatin C
			1	0.188975	0.0131616	Dkk-1
			1	0.681056	0.025372	EMMPRIN
			1	1.08878	0.0417118	GDF-15
			1	0.338284	0.00623539	IGFBP-2
			1	1.176	0.0569928	IL-1α
			1	0.857314	0.0180732	IL-17A
			1	1.1666	7.65988e-05	IL-32
			1	0.737085	0.0515567	MIF
			1	1.22931	0.134566	MMP-9
			1	0.428952	0.000849419	PDGF-AA
			1	0.457929	0.0399863	PDGF-AB/BB
			1	1.38785	0.067953	Relaxin-2
			1	1.364	0.042285	Resistin
			1	0.897959	0.0236957	SDF-1α
			1	0.800354	0.0178851	TFF3
			1	0.668265	0.0868263	TfR
			1	0.589034	0.0561712	Thrombospondin-1
			1	0.273573	0.00551461	VEGF
